# Supplementary material for: ATF3 overexpression is associated with cardiac hypertrophy and electrical dysfunction accompanied by enhanced cardiac cell proliferation in zebrafish
Source: Sci Rep. 2025 Dec 26;16:3143. doi: 10.1038/s41598-025-33025-3 (PMC12830903; doi:10.1038/s41598-025-33025-3)
Supplement: Supplementary file 1 — Supplementary Information 1. [file 41598_2025_33025_MOESM1_ESM.xlsx]

## Sheet: sheet1
	No.	WT (male)	TG (male)	WT (female)	TG (female)
Body weight (g)	1	0.4015	0.3793	0.4177	0.3952
	2	0.3129	0.3573	0.4293	0.4133
	3	0.3396	0.3543	0.46	0.372
	4	0.3142	0.357	0.4332	0.4305
	5	0.3786		0.5274	0.384
	6	0.3814		0.4116	0.3819
Heart weight (g)	1	0.002	0.0082	0.0014	0.0045
	2	0.001	0.0085	0.002	0.0061
	3	0.001	0.0082	0.0015	0.0028
	4	0.0025	0.0097	0.0013	0.0042
	5	0.0017		0.0022	0.0049
	6	0.0013		0.0027	0.0037
HW/BW	1	0.00498132	0.0216188	0.00335169	0.0113866
	2	0.00319591	0.0237895	0.00465875	0.0147593
	3	0.00294464	0.0231442	0.00326087	0.00752688
	4	0.00795672	0.0271709	0.00300092	0.0097561
	5	0.00449023		0.00417141	0.0127604
	6	0.0034085		0.00655977	0.0096884
Ventricular area (mm2)	1	1.10731	4.53356	1.16504	2.43318
	2	1.46806	4.19958	1.89897	4.86452
	3	1.87506	6.38506	1.68797	2.8272
	4	1.6612	4.84692	1.37422	3.57464
	5	1.86561		1.50938	4.06481
	6	2.33578		1.57145	2.83202
