# Supplementary material for: ATF3 overexpression is associated with cardiac hypertrophy and electrical dysfunction accompanied by enhanced cardiac cell proliferation in zebrafish
Source: Sci Rep. 2025 Dec 26;16:3143. doi: 10.1038/s41598-025-33025-3 (PMC12830903; doi:10.1038/s41598-025-33025-3)
Supplement: Supplementary file 2 — Supplementary Information 2. [file 41598_2025_33025_MOESM2_ESM.xlsx]

## Sheet: Up_04mpf
Gene IDs	Gene names	chr	Start	End	Strand	Con04mpf_S1	Con04mpf_S2	Con04mpf_S3	Tg04mpf_S1	Tg04mpf_S2	Tg04mpf_S3
ENSDARG00000114237	bcl2l16	8	52701811	52716316	+	33.9741	28.4513	47.4668	137.877	129.393	57.0255
ENSDARG00000046107	caskin1	3	35632773	35801146	-	4.93251	4.43382	7.86905	12.6292	13.4018	11.6529
ENSDARG00000054616	cldni	3	30921246	30927002	+	37.6103	62.6966	76.4385	375.991	106.828	368.919
ENSDARG00000057303	galnt7	1	38142354	38170906	+	133.59	171.278	147.755	214.356	201.069	183.54
ENSDARG00000096667	hemgn	1	26667872	26671210	+	0	0	5.71079	33.4413	19.5221	47.3376
ENSDARG00000007825	map2k1	18	19419120	19451165	+	27.5938	21.4094	26.6304	58.9115	99.1105	123.356
ENSDARG00000057426	oard1	23	19220381	19225709	-	20.716	37.9645	27.973	84.706	132.474	207.297
ENSDARG00000033993	slc19a1	6	20647155	20670145	+	76.0181	101.747	55.1518	144.141	204.108	188.243

## Sheet: Down_04mpf
Gene IDs	Gene names	chr	Start	End	Strand	Con04mpf_S1	Con04mpf_S2	Con04mpf_S3	Tg04mpf_S1	Tg04mpf_S2	Tg04mpf_S3
ENSDARG00000019728	bmpr1aa	13	22555342	22619790	+	94.8402	111.868	74.3451	97.7792	31.6093	47.4939
ENSDARG00000100427	BX547934.2	24	39614853	39616374	+	50.5947	24.912	74.5501	2.38273	28.2682	4.46409
ENSDARG00000096853	BX572077.1	15	21780764	21843306	+	36.4395	41.1542	59.1273	0	0	29.0187
ENSDARG00000098398	CABZ01079480.1	9	56443416	56459826	+	38.6817	43.4692	45.1552	15.5324	5.36243	8.263
ENSDARG00000097336	CR759841.1	9	35026304	35030107	+	72.2385	124.169	117.601	37.2319	51.4776	50.5823
ENSDARG00000096803	CU660013.4	20	51389901	51391289	+	258.141	313.047	243.669	202.269	121.349	178.857
ENSDARG00000037618	ddit4	12	48340133	48342259	+	34.1335	12.2231	11.551	3.50727	7.92562	7.30103
ENSDARG00000009470	hnf1a	8	39802506	39817167	+	98.6078	78.5772	69.917	49.6029	50.8561	54.3058
ENSDARG00000063908	mt-co2	MT	8130	8820	+	944.919	443.959	593.441	267.659	380.253	131.102

## Sheet: Up_12mpf
Gene IDs	Gene names	chr	Start	End	Strand	Con12mpf_S1	Con12mpf_S2	Con12mpf_S3	Tg12mpf_S1	Tg12mpf_S2	Tg12mpf_S3
ENSDARG00000032218	acss3	4	21866851	21958295	+	2.87931	0.90004	0.687176	7.0469	8.88486	5.66022
ENSDARG00000005525	acy3.2	1	52489962	52498146	-	76.5224	94.245	90.5837	112.994	114.336	102.794
ENSDARG00000100317	ahsa1b	17	43850516	43863700	-	2.24225	3.15406	6.42162	15.0913	9.83231	6.61179
ENSDARG00000016649	akr7a3	11	41838036	41850086	+	4.43652	3.6057	7.6235	24.6116	11.5284	13.6635
ENSDARG00000088514	and1	24	26277390	26283359	-	6.42239	3.76419	14.9445	20.1391	26.5978	18.1488
ENSDARG00000101680	arl1	4	5906958	5913338	-	8.41562	10.2595	11.4483	7.20882	27.882	28.1242
ENSDARG00000022660	armc2	20	32228210	32270866	-	419.726	474.367	432.297	909.305	920.708	629.832
ENSDARG00000114237	bcl2l16	8	52701811	52716316	+	40.307	93.6501	68.917	103.434	107.279	116.785
ENSDARG00000035400	btf3	5	34987448	34997630	-	43.7994	39.5524	78.9796	148.883	58.4879	97.2633
ENSDARG00000095810	BX005108.2	9	45551053	45553365	-	26.869	34.3594	38.4754	40.3527	53.5551	79.2296
ENSDARG00000093247	BX537358.1	4	15207433	15220695	+	2.58807	2.42701	40.7662	88.6777	70.6146	43.2454
ENSDARG00000100427	BX547934.2	24	39614853	39616374	+	32.0006	21.1175	44.1265	87.0214	54.2816	69.8974
ENSDARG00000103480	BX640512.3	5	38686046	38711506	-	9.55926	17.4014	18.5197	36.4696	31.2327	38.689
ENSDARG00000105555	BX663605.1	7	37851111	37863503	+	62.6028	93.496	83.0044	173.077	151.379	123.066
ENSDARG00000093219	BX936308.2	3	15691303	15719823	+	35.585	64.174	184.227	301.472	264.07	263.672
ENSDARG00000097704	ccdc36	6	40714811	40717048	+	53.9999	27.3726	31.3483	187.525	63.9975	88.94
ENSDARG00000059606	ccdc84	5	58687541	58696264	+	13.3339	16.9698	10.9106	45.4542	48.2606	25.276
ENSDARG00000040085	ccsapb	13	24287093	24294103	+	20.5794	35.2699	29.4688	48.6297	38.0326	25.8078
ENSDARG00000053005	cd22	16	44906324	44917748	+	17.7045	5.53422	8.4507	15.6471	77.6345	61.8735
ENSDARG00000073786	cmbl	24	16912248	16917086	-	594.79	536.581	1106.2	1502.22	1050.07	1245.99
ENSDARG00000020123	coq8aa	20	38458084	38519126	+	39.3354	36.8874	23.8	73.2198	52.3669	29.4058
ENSDARG00000111126	CR931980.1	13	15682803	15687580	+	42.9497	26.8512	0	35.0388	153.459	42.2158
ENSDARG00000111107	CT009620.1	6	13201358	13204969	+	250.54	322.214	143.505	534.341	453.4	583.985
ENSDARG00000099320	CU138553.1	11	42305089	42418374	+	555.469	525.059	849.389	1056.91	469.971	1244.52
ENSDARG00000095495	CU459065.1	16	13857913	13860564	-	9.4742	35.5384	35.2734	64.9248	35.0821	68.9111
ENSDARG00000054355	dcaf7	3	31717261	31726949	+	8.77804	1.17597	11.672	23.0182	25.6613	32.6633
ENSDARG00000011072	ddx11	18	6502441	6534516	-	4.34905	9.06309	8.30355	21.8793	26.8402	21.3736
ENSDARG00000077461	dhx32a	12	45150709	45189108	+	41.6337	53.1789	81.2036	102.774	90.2332	82.5501
ENSDARG00000010571	ezh2	24	17345521	17364456	+	21.5776	11.2415	6.86628	24.0577	31.7731	18.8523
ENSDARG00000054222	fbxl8	7	29108956	29115772	-	11.7401	18.1895	8.0402	31.2315	23.875	23.0789
ENSDARG00000044540	fkbp2	21	26991198	26996035	+	8.48888	0	6.07787	25.9699	16.544	12.5157
ENSDARG00000104938	ftsj3	22	3184500	3214544	+	18.8763	21.5637	28.5045	62.9978	48.8277	56.3359
ENSDARG00000007195	grm2b	11	36158134	36216651	+	5.5304	4.27101	7.45348	10.7486	10.7782	8.95325
ENSDARG00000009470	hnf1a	8	39802506	39817167	+	34.7253	53.1311	22.6817	67.841	67.6761	71.8566
ENSDARG00000045490	ndufb2	4	22480169	22483131	+	59.3059	72.6086	49.5388	114.908	192.635	121.443
ENSDARG00000103472	nedd8l	2	38288308	38289751	+	1.85585	5.22107	2.65751	15.8972	7.23374	14.5931
ENSDARG00000040152	nek4	11	3991911	4024087	-	55.1473	70.3667	50.4882	77.0724	70.77	76.1238
ENSDARG00000057426	oard1	23	19220381	19225709	-	58.9192	48.8278	83.389	100.605	144.87	140.741
ENSDARG00000052150	pbx4	3	52999962	53076469	+	1.64776	0.386304	0	6.55327	31.3104	6.88332
ENSDARG00000033144	psme2	12	13319132	13331980	+	135.344	157.66	171.096	289.84	190.617	224.491
ENSDARG00000057556	rpl17	21	18997503	19067517	+	164.135	140.471	108.39	273.98	243.017	271.755
ENSDARG00000096645	si:ch211-131k2.2	12	5977777	5981577	+	13.4118	22.01	19.2052	90.2672	42.4747	62.6175
ENSDARG00000093117	si:dkey-266m15.7	18	6868826	6881392	-	163.99	156.563	190.974	247.823	218.522	217.506
ENSDARG00000069917	ska3	9	21259657	21269186	+	14.7675	14.4506	14.7106	19.2498	28.7805	15.1463
ENSDARG00000054196	slc38a8b	7	29163762	29176207	+	12.9543	4.55555	8.11565	16.8431	17.3571	14.3246
ENSDARG00000090449	sp100.3	3	24571163	24591510	+	9.63882	4.68687	5.62321	16.1637	20.8723	14.0357
ENSDARG00000095590	spp2	1	29743442	29747702	-	33.5689	33.1367	45.5394	164.315	115.35	67.7272
ENSDARG00000069497	sumf2	21	25669934	25676396	+	89.3299	51.3433	76.3375	163.971	80.0276	121.792
ENSDARG00000037855	taf11	23	309063	315437	+	23.203	25.1066	9.37139	37.8585	25.509	37.4261
ENSDARG00000077641	thbs3a	16	42900238	42933332	-	3.3008	12.3815	5.51439	54.5297	49.8552	47.5845
ENSDARG00000023443	tjp2b	8	11425048	11542289	+	11.2613	7.04029	7.16697	45.9352	23.5728	15.9883
ENSDARG00000109373	tmbim1b	9	10758339	10769097	-	29.7446	20.339	18.1908	54.9775	40.7597	41.1136
ENSDARG00000060954	tmcc1b	11	18205766	18244561	+	0.558652	3.14331	0	3.41815	8.16568	5.49106
ENSDARG00000063711	trim3a	15	32297441	32353828	+	15.2	19.7364	31.8115	43.4964	67.6778	53.555
ENSDARG00000018840	trpc4apa	11	25157374	25180330	+	246.32	163.204	255.145	416.36	209.518	322.663
ENSDARG00000101144	zdhhc13	7	16509201	16549089	+	30.3272	9.84457	44.2626	223.385	103.433	107.198
ENSDARG00000036876	zgc:153284	23	31426493	31436524	-	34.3455	37.8095	36.3515	105.986	91.6733	89.5338

## Sheet: Down_12mpf
Gene IDs	Gene names	chr	Start	End	Strand	Con12mpf_S1	Con12mpf_S2	Con12mpf_S3	Tg12mpf_S1	Tg12mpf_S2	Tg12mpf_S3
ENSDARG00000114572	asb18	9	23885441	23894392	-	30.6465	43.5081	13.4092	0.520869	0	2.92861
ENSDARG00000044301	atf1	6	39505565	39521832	-	27.9184	14.3573	32.6702	14.3269	15.2114	14.1633
ENSDARG00000014085	atp6v1e1a	25	16601839	16613912	+	21.1995	54.2188	17.9382	9.43351	6.57297	8.52434
ENSDARG00000096628	buc2l	12	14138340	14143344	-	5.74304	9.69413	5.75666	0.702783	0	1.12898
ENSDARG00000092950	BX294379.1	1	46725808	46743552	-	28.8293	15.4486	38.3336	2.51991	10.0331	10.1202
ENSDARG00000097461	BX957326.4	23	24485473	24485831	+	371.832	249.739	338.177	147.573	137.099	108.656
ENSDARG00000099418	CABZ01030017.1	KN150259.1	45362	50078	-	20.6508	31.2002	10.4047	5.14773	2.98121	0.751776
ENSDARG00000095167	CR450836.1	10	20143797	20151328	-	258.711	531.749	202.994	143.115	107.057	111.47
ENSDARG00000029783	dedd	8	14058185	14080534	-	8.51921	10.652	10.6352	3.47502	2.98004	1.93238
ENSDARG00000015072	dmrt2a	5	45007962	45013409	+	8.32628	10.9313	13.7113	0	1.21703	0
ENSDARG00000058005	hgd	24	23959107	23975132	+	526.013	463.216	467.378	438.279	416.874	317.089
ENSDARG00000061759	kdm6a	9	33788389	33862124	+	82.7566	129.237	40.644	25.9453	23.3262	29.2429
ENSDARG00000056892	mpp6a	16	21442362	21489641	-	25.2333	43.1986	35.7129	10.4125	9.14925	12.9779
ENSDARG00000056984	rad9a	14	21923741	21932403	-	8.6173	16.162	15.0818	2.34336	5.59809	0
ENSDARG00000041911	si:ch211-245h14.1	20	38517441	38525467	-	287.272	256.85	275.457	83.4027	152.69	214.746
ENSDARG00000069765	syngap1b	16	45456066	45691220	+	4.33106	4.53016	10.9726	1.22307	2.27253	0.654931
ENSDARG00000079126	znfl1i	9	31758670	31763252	-	12.1474	9.68271	14.7854	0	1.1837	0
ENSDARG00000061421	brsk2	25	24721849	25058508	-	14.7111	18.8121	13.7246	9.00106	4.9956	7.22984
