# Supplementary material for: ATF3 overexpression is associated with cardiac hypertrophy and electrical dysfunction accompanied by enhanced cardiac cell proliferation in zebrafish
Source: Sci Rep. 2025 Dec 26;16:3143. doi: 10.1038/s41598-025-33025-3 (PMC12830903; doi:10.1038/s41598-025-33025-3)
Supplement: Supplementary file 3 — Supplementary Information 3. [file 41598_2025_33025_MOESM3_ESM.xlsx]

## Sheet: Sheet1
Supplementary Table S2. Primer sequences used for quantitative real-time PCR
Gene	Forward (5′→3′)	Reverse (5′→3′)
ATF3	TCCTCTGCGCTGGAATCAGTC	TTTCTTTCTCGTCGCCTCTTTTTCC
atf3	AATTGCAGCAGCAAAATGTCGGA	TTGGTTCTTCAGCTCCTCGATCTG
β-actin	TGCACGCTGAGAAGATCTTCAC	TTGCTGGAGATGATGCCCCTC
kcnq1.1	CCTCAGTGTGCTGTCCACCATC	AGCTGACCACAGACGGACCA
kcnh2b	AAGGTCACGCAGGTTCTGTCTCT	GTAGATGACCAGCAGCAGGATCA
cacna1c	CATCCCTTTCCCTGAGGACGA	CTTTCAGAAAGGCTTCCACCGT
kcnj2a	ACGGTAACGGGAAGAGCAAAGTG	GATGTCCACGCATGTGGTGAAG
kcnj2b	AGCACCACAGATCACGAGCAA	CCATCATCCAACGCCAGCGAATG
calm1a	AGTCCACTCTCCACCCTCAGA	CCAGCTCCTTGGTGGTGATAGT
calm1b	ATGATCAATGAGGTGGACGCCGA	GAAAGGCTTCGCGGATCTCCT
pbx4	GATTCGGTTCGGAAGCAGCAGT	CTGAAGAGAGCTGGCTTCAACCTG
ezh2	TCAAAGAGCCGGTTCAGAAGAATGA	TCATAGACTTTGCCTCTGCGATCTG
acss3	ACCTGACACGTTCTGGAGTGAAG	CCATTCTCCACATGCCGATCGAC
thbs3a	GTCAGTCTGGTCGTGTTGATGTCC	GAGTCTTCAGAGCCAATGAGAGCTT
ddx11	TGCAGAAGAAAGCAGAGAGGGAC	TCTTCATGGCATATCTGAGCTGAGC
dmrt2a	CATCGACCATGCTGGCAAAAAGC	TGGTTTCCAGCTCCTTGTCAGC
atp6v1e1a	AACATCAGCCATGGCGCTCA	TGAGTTTGCACCAGTCGTCCTTT
dedd	TACGTCACGCTGCGCAAGA	CATCTGCTGTTCCTCTGGGAGAA
